# Supplementary material for: Peanut Meal as a Sustainable Alternative to Soybean Meal in Laying Hen Diets
Source: Animals (Basel). 2026 May 18;16(10):1541. doi: 10.3390/ani16101541 (PMC13203734; doi:10.3390/ani16101541)
Supplement: Supplementary file 1 [file animals-16-01541-s001.zip]

Archive with 1 entries (1 files):
- animals-4246228-supplementary.pdf
